# Supplementary material for: Breathing Maneuvers as a Vasoactive Stimulus for Detecting Inducible Myocardial Ischemia – An Experimental Cardiovascular Magnetic Resonance Study
Source: PLoS One. 2016 Oct 14;11(10):e0164524. doi: 10.1371/journal.pone.0164524 (PMC5065132; doi:10.1371/journal.pone.0164524)
Supplement: S1 Data — Data of each subject (n = 18) for the reported values are provided in Microsoft Excel format. (XLSX) [file pone.0164524.s001.xlsx]

## Sheet: Basics & Function
Subject ID	Group	Success	Mass (Kg)	QCA Diameter (%)	QCA SA (%)	FFR	HR (bpm)	EF (%)	CO (ml/min)	Flow_preHV (ml/min)	Flow_HVBHstart (ml/min)	Flow_HVBHend (ml/min)	Flow_LBHstart (ml/min)	Flow_LBHend (ml/min)	ΔFlow_HV (%)	ΔFlow_HVBH (%)	ΔFlow_LBH (%)	ΔSaO2 HVBH	ΔpaO2 HVBH	ΔpaCO2 HVBH	ΔpcsO2 HVBH	ΔpcsCO2 HVBH	ΔHR HVBH	ΔDia HVBH	ΔSys HVBH	ΔO2er HVBH	ΔSaO2 HV	ΔpaCO2 HV	ΔpaO2 HV	ΔpcsO2 HV	ΔpcsCO2 HV	ΔHR HV	ΔDia HV	ΔSys HV	ΔO2er HV	ΔSaO2 LBH	ΔpaO2 LBH	ΔpaCO2 LBH	ΔpcsO2 LBH	ΔpcsCO2 LBH	ΔHR LBH	ΔDia LBH	ΔSys LBH	ΔO2er LBH
1	1	1	39.8	n.a	n.a	1	88	57.2	2387.9	16.8	15.7	18.2	18.2	36	-6.5476	15.9236	97.802	0	23	23	n.a.	n.a	1	1	-15	n.a	0	-9	227	n.a	n.a	-1	9	-15	n.a	-37.3	-62	7	n.a	n.a	13	-25	-46	n.a
2	1	1	41.5	n.a	n.a	1	87	64.6	4293	42	31	107.9	41	47	-26.19	248.065	14.634	-58.2	30	30	-13	3	-10	13	20	24.96	0	-22	112	2	-3	10	-32	20	-8.65	-54.7	-64	15	-12.3	11	12	-31	-58	-5.28
3	1	1	32.4	1	4	1	76	34	1826	48.6	21	71	50	114	-56.79	238.095	128	-13.2	14	14	-12	6	4	-29	-23	29.42	0	-18	63	n.a	1	-6	-12	-23	-1.64	30.1	-85	7	-19	5	-1	-44	-51	37.68
4	1	1	32.4	12.13	13.83	1	88	55.1	2306.6	21	6.1	47.1	18.8	34	-70.952	672.131	80.851	-10.7	29	29	-25	13	-20	-8	5	53.06	0	-16	46	2	-6	21	-37	5	-12.17	-53.5	-78	17	-10	9	33	-34	-24	22.38
5	1	1	36.2	1.04	4.06	1	95	60.2	2823.6	22.9	12.8	114.6	31.8	38.4	-44.1	795.312	20.75	-39.2	19	19	-1	-3	8	-8	-26	-3	0	-10	-7	-2	-3	-1	-15	-26	-2.12	-25.8	-80	19	-3	24	26	-35	-56	-4.73
6	1	1	36	16.14	19.27	1	98	65.1	3746.3	14.7	11.2	90.4	17	59.3	-23.81	707.143	248.82	-61.9	35	35	-13	4	29	-4	-15	14.2	0	-20	59	-3	-2	6	-15	-15	-0.01	-64.4	-81	21	-9	5	-32	-28	-64	-4.66
7	1	1	29.8	2.04	4.04	1	123	39.2	2900	31	19.6	30.2	37.9	37.6	-36.77	54.0816	-0.79	-16.8	41	41	-10	16	6	-31	4	20.77	0	-13	29	-1	-5	-12	4	4	3.7	-47.3	-68	16	-14	5	13	-41	-84	11.5
8	1	1	31.8	10.13	19.78	1	88	56.3	2219.3	33.6	31.4	43.4	28.3	80.2	-6.55	38.2166	183.39	-35.7	22	22	-10	6	4	-35	-19	-0.02	0	-14	55	-1	-2	10	0	-19	5.64	-31.8	-65	14	-24	10	1	-37	-5	53.19
9	1	0
A	2	1	30.6	59.07	83.24	0.65	55	58.74	1588.76	16	13	48	17	28	-18.75	269.231	64.706	-54.6	-174	25	-9	9	0	-19	4	0.19	0	-15	112	2	-4	7	-7	-9	-16.35	-41.5	-59	7	-11	0	-8	-55	-43	10.1
B	2	1	32	51.64	76.61	0.61	85	58.74	3029.25	36	28	59	32	44	-22.222	110.71	37.5	-35.6	-120	20	-21	14	3	-28	-18	51.13	0	-17	67	5	-8	4	-11	-8	-3.82	-46.1	-73	9	-30	16	4	-37	-40	37.08
C	2	1	33	63.47	85.65	0.74	118	exc	exc	35	33	20	35	23	-5.71	-39.39	-34.39	-10.9	-114	2	-18	7	-1	-38	-53	31.42	0	-15	70	3	-4	6	2	5	1.97	-57	-73	19	-10	10	-30	-36	-41	32.05
D	2	1	27.8	61.13	84.89	0.54	78	52.6	2328.63	15	12	14	12	0	-20	16.67	n.a	-25.5	-168	20	-10	9	3	5	5	17.94	0	-12	115	-2	-14	1	-20	-21	8.32	-81	-98	11	-20	5	11	-33	-39	9.66
E	2	1	30	86.11	98.07	0.58	99	47.28	2021.56	15	14	51	17	48	-6.667	264.29	182.353	-84.5	-150	30	1	14	21	15	61	-20.49	0	-19	59	-1	-14	4	-23	-36	-2.29	-67.3	-89	17	-11	14	-13	-34	-40	10.43
F	2	1	32	n.a	n.a	0.62	76	42.63	1588	22	20	15	22	22	-9.09	135	0	-75.5	-170	26	-17	6	21	-18	5	15.15	0	-19	88	1	-9	-5	13	-11	-10.5	-76.8	-94	10	-17	8	21	-8	8	5.26
G	2	1	34	n.a	n.a	0.68	87	35.09	1799.96	25	23	32	31	40	-8	39.1304	29.03	-47.1	-94	23	-6	7	2	-17	-40	-35.57	0	-12	41	2	-2	-12	-13	2	-3.26	-39.1	-74	6	-11	3	-2	-5	-10	16.42
H	2	1	29.8	56.96	81.48	0.57	67	39.54	1489.44	22	20	20	25	36	-9.09	0	44	-77.4	-101	21	-17	13	4	-41	-53	5.49	0	-14	20	0	-12	1	-6	-7	-5.28	-57.5	-72	17	-4	13	0	-25	-14	-19.41
I	2	1	32	66.36	88.68	0.61	89	37.39	2465.91	14	13	14	13	15	-7.14	7.6923	15.38	-48.9	-114	15	-15	12	-13	-36	-51	-26.64	0	-13	48	5	-12	10	-2	11	-9.6	-80.2	-89	15	-14	9	-5	-20	-22	-4.42
J	2	1	32.6	60.3	84.24	0.67	90	59.74	2345.37	18	16	19	20	24	-11.11	18.75	20	-60.7	-143	19	-14	7	-16	-50	-67	-16.49	0	-11	75	-1	-3	-13	0	-1	-0.91	-59.9	-81	9	-17	10	10	-20	-25	6.56
K	2	0

## Sheet: OS
Subject ID	Segment (cw)	Pre_HV	HVBH_start	HVBH_30s	HVBH_55s	HVBH_end	LBH_start	LBH_end	**Columns C-I are raw SI
1	1	121.27	117.93	121.1	122.68	120.94	117.42	114.55		**Segments are ordered in clockwise format
1	3	109.1	106.27	112.4	113.42	112.23	108.1	101.84
1	4	110.82	109.31	110.96	113.07	113.18	105.53	96.42
1	6	122.21	124.49	121.09	121.1	120.59	119.74	117.19
1	7	116.6	123.31	122.71	123.56	123.02	121.56	122.23
1	9	122.6	116.64	118.3	118.15	124.57	126.46	128.02
1	10	108.09	104.84	106.98	108.02	108.85	106.98	116.91
1	12	117.82	118.56	115.07	115.15	119.44	110.78	114.08
2	1	124.3	123.66	125.39	128.78	124.42	122.35	122.97
2	3	103.44	96.56	107.06	107.79	97.38	103.29	103.76
2	4	106.41	99.78	108.2	108.63	106.35	104.14	100
2	6	109.56	104.65	109.22	110.32	106.12	105.28	111.67
2	7	108.22	108.22	107.27	109.84	109.17	103.2	112.46
2	9	exc	exc	exc	exc	exc	108.81	108.55
2	10	98.85	98.85	94.97	95.39	98.48	98	90.41
2	12	98.92	98.92	101.75	101.75	104.77	93.75	107.43
3	1	117.16	115.02	114.37	111.54	109.57	117.22	109.87
3	3	112.59	112.58	116.92	110.11	110.02	115.7	103.8
3	4	98.58	110.87	115.79	115.34	115.53	121.52	113.05
3	6	114.9	115.1	110.59	109.99	112.15	114.13	108.47
3	7	122.54	121.98	119.64	119.52	123.3	126.4	118.81
3	9	115.87	110.86	112.75	110.32	119.35	113.4	113.28
3	10	95.29	exc	exc	exc	exc	106.09	109.9
3	12	109.16	112.09	112.31	112.64	118.72	114.72	109.28
4	1	113.58	103.94	105.71	111.27	111.27	118.17	110.09
4	3	114.31	109.4	108.62	112.85	112.85	113.68	118.36
4	4	121.27	102.16	104.36	102.74	102.74	117.27	106.85
4	6	107.59	111.44	113.72	120.81	120.81	114.15	102.48
4	7	109.64	112.74	115.05	exc	117.64	120.36	128.92
4	9	124.52	120.11	120.66	exc	118.63	118.27	118.83
4	10	115.19	109.34	110.7	exc	111.86	109.78	115.24
4	12	103.02	109.32	113.09	exc	114.24	116.44	115.85
5	1	106.82	111.46	110.75	109.8	108.8	111.24	116.06
5	3	103.21	97.62	99.23	102.95	97.14	104.25	110.99
5	4	96.8	96.82	86.86	88.52	83.56	96.23	90.88
5	6	87.96	88.93	92.42	95.4	97.63	93.18	101.59
5	7	98.88	105.17	105.25	104.18	104.15	104.88	107.63
5	9	100.22	100.47	105.46	100.76	103.33	106.58	101.54
5	10	95.32	93.05	90.76	90.95	89.15	101.61	98.68
5	12	91.05	91.95	94.07	93.06	96.44	91.5	101.81
6	1	113.19	112.69	110.85	109.02	109.65	106.7	103.68
6	3	108.77	112.12	116.02	112.54	111.9	112.72	106.88
6	4	98.35	96.69	101.12	97.93	96.08	91.87	90.52
6	6	102.2	102.79	104.63	104.28	102.83	101.97	99.46
6	7	109.87	108.66	107.78	106.91	109.66	109.15	99.76
6	9	111.22	109.56	115.77	121.5	113.85	118.22	114.77
6	10	105.75	106.62	105.19	106.91	105.95	110.53	99.28
6	12	99.31	100.69	101.31	101.72	103.66	95.6	97.35
7	1	102.38	91.53	93.5	94.26	97.58	89.12	93.2
7	3	113.18	120.48	112.04	117.92	113.65	exc	exc
7	4	121.17	113.98	123.24	125.63	124.49	122.19	117.21
7	6	84.04	88.57	89.33	88.58	92.72	95.56	75.63
7	7	110.15	99.77	98.01	95.93	102.44	122.24	102.36
7	9	110.43	exc	exc	exc	exc	exc	exc
7	10	118.78	105.64	109.06	108.19	113.1	116.94	100.28
7	12	107.95	104.05	105.24	exc	112.62	108.22	101.75
8	1	147.23	151.76	160.2	154.83	137	155.94	150.89
8	3	125.69	134.52	147.53	140.59	exc	132.35	133.31
8	4	104.28	145.02	149.2	144.75	115.16	145.21	135.95
8	6	113.76	121.7	128.55	125.65	118.31	120.26	128.22
8	7	147.23	143.65	143.05	138.22	137	140.67	136.53
8	9	125.69	exc	exc	exc	exc	112.58	121.18
8	10	104.28	117.39	122.89	117.67	115.16	114.32	114.31
8	12	113.76	108.68	112.73	116.9	118.31	111.49	122.06
A	1	120.15	121.31	118.24	121.3	124.42	126.04	118.47
A	3	110.6	108.2	113.86	124.35	111.83	107.35	102.54
A	4	125.85	122.3	128.27	134.1	137.75	126.03	115.2
A	6	124.46	122.77	119.52	123.76	127.53	126.89	121.04
A	7	120.95	115.95	122.11	126.57	120.9	118.55	113.79
A	9	101.89	100.31	95.5	104.58	111.46	92.02	102.18
A	10	109.03	101	111.89	116.93	119.16	100.55	107.47
A	12	121.41	116.41	119.39	122.98	123.37	113.39	106.65
B	1	120.16	118.33	117.25	119.91	114.01	122.95	116.81
B	3	126.23	121.17	123.31	125.97	123.69	124.22	119.54
B	4	112.16	106.16	111.23	107.61	106.92	111.16	104.91
B	6	107.01	102.94	103.63	103.76	103.86	107.27	107.82
B	7	106.04	108.91	111.01	109.42	104.89	104.94	102.58
B	9	111.71	104.79	107.94	102.5	120.2	116.32	129.2
B	10	117.39	112.68	112.18	110.35	111.11	117.84	119.2
B	12	99.49	97.05	96.42	92.78	92.95	98.52	98.84
C	1	117.34	115.34	120.63	exc	113.87	100.84	98.88
C	3	86.41	78.82	87.06	exc	83.81	81.9	84.02
C	4	103.41	99.01	99.8	exc	94.45	104.27	99.02
C	6	114.44	114.65	110.84	exc	110.77	96.87	96.71
C	7	122.21	119.24	114.89	exc	115.49	107.57	103.16
C	9	84.51	83.57	82.31	exc	83.46	84.67	83.55
C	10	86.38	87.31	87.43	exc	83.57	85.53	91.11
C	12	103.26	104.07	105.05	exc	101.9	100.03	102.14
D	1	170.91	168.66	159.95	158.08	159.62	184.47	167.09
D	3	113.96	93.03	98	114.46	117.49	147.96	139.32
D	4	138.15	exc	exc	exc	exc	exc	exc
D	6	144.68	134.52	130.51	126.84	124.65	144.04	136.59
D	7	166.16	183.49	139.02	128.82	159.11	180.27	170.86
D	9	exc	exc	exc	exc	exc	110.2	103.2
D	10	exc	88.76	exc	99.84	103.01	102.59	93.43
D	12	141.21	137.85	131.36	127.44	130.33	138.84	135.4
E	1	111.65	102.24	110.34	107.72	100.53	120.34	106.95
E	3	98.69	94.74	108.44	101.78	98.53	106.67	92.01
E	4	89.96	86.04	97.21	91.21	85.85	97.81	90.02
E	6	92.86	104.37	90.32	106.4	100.24	98.79	107.05
E	7	93.64	88.32	92.89	96.04	91.59	94.6	91.42
E	9	93.31	92.97	95.8	95.7	95.15	92.96	87.89
E	10	83.18	80.41	87.8	88.38	82.93	91.56	90.4
E	12	90.14	83.44	88.14	83.95	83.17	86.27	91.66
F	1	116.08	127.14	116.78	115.3	106.11	118.85	113.82
F	3	115.08	120.63	108.67	110.59	105.22	112.89	103.41
F	4	101.16	98.17	98.86	96.43	91.88	99.65	90.77
F	6	109.66	116.39	108.61	107.59	105.29	112.03	106.04
F	7	111.57	117.86	111.83	109.45	105.59	111.78	108.16
F	9	102.43	105.03	99.45	101.03	104.54	107.73	103.63
F	10	87.17	88.41	84.62	85.91	95.29	90.55	100.37
F	12	108.57	108.76	106.21	103.4	104.33	105.7	108.43
G	1	112.7	106.95	104.6	99.84	105.69	110.53	109.3
G	3	108.98	98.49	95.94	95.26	102.05	105.78	111.61
G	4	85.73	87.68	79.98	83.75	100.44	94.61	104.25
G	6	110.59	106.86	105.37	101.43	107.41	113.18	114.6
G	7	105.64	104.55	100.03	101.67	101.67	108.6	109.61
G	9	100.42	101.67	101.54	99.38	99.38	104.38	100.25
G	10	85.13	89.54	86.17	94.22	94.22	87.98	90.03
G	12	104.14	104.53	104	108.56	108.56	107.54	114.57
H	1	143.94	140.46	144.21	137.17	135.14	137.93	133.28
H	3	114.66	116.3	117.64	114.66	113.76	108.95	108.91
H	4	109.04	115.64	115.86	108.97	111.88	120.5	109.82
H	6	129.36	136.16	132.34	130.88	133.31	123.82	121.04
H	7	138.26	135.97	135.59	132.55	133.11	138.48	132.86
H	9	107.64	111.95	115.03	117.34	121.08	110.39	112.48
H	10	exc	exc	exc	exc	exc	107.47	105.51
H	12	117.04	116.96	115.67	116.18	117.97	115.98	114.09
I	1	142.49	135.71	133.35	131.27	131.27	146.38	126.06
I	3	118.66	106.75	117.1	121.02	121.02	105.34	96.85
I	4	121.89	121.51	114.6	104.31	104.31	131.56	119.76
I	6	121.79	116.22	117.1	114.75	114.75	125.92	113.3
I	7	133.65	140.41	137.37	129.94	129.94	134.3	129.68
I	9	102.51	117.18	116.84	125.41	125.41	87.18	105.38
I	10	122.07	118.03	123.08	119.12	119.12	116.38	105.36
I	12	127.98	134.18	133.11	122.97	122.97	132.42	115.3
J	1	107.12	106.39	95.7	81.6	83.03	105.54	89.97
J	3	105.43	100.78	100.33	99.53	102.86	106.39	105.03
J	4	95.16	93.84	92.69	88.67	91.08	91.01	91.44
J	6	106.94	94.99	87.84	83.25	84.04	110.43	106.34
J	7	103.2	107.03	93.46	85.7	95.19	97.95	92.6
J	9	97.92	98.53	101.3	99.55	98.67	95.01	102.54
J	10	91.85	93.54	89.18	89.1	89.03	92.83	97.06
J	12	109.04	105.23	104.4	101.28	96.55	105.6	105.98
